# Supplementary material for: Oxygenation Threshold Derived from Near-Infrared Spectroscopy: Reliability and Its Relationship with the First Ventilatory Threshold
Source: PLoS One. 2016 Sep 15;11(9):e0162914. doi: 10.1371/journal.pone.0162914 (PMC5025121; doi:10.1371/journal.pone.0162914)
Supplement: S1 File — (XLSX) [file pone.0162914.s001.xlsx]

## Sheet: tables
PP	Group	Table1												Table2															Table3_test											Table3_retest
		Age (y)	Weight (kg)	Sf ISAK	ATT thigh (mm)	Sf VL	ATT VL (mm)	Cycling exp (y)	Training (h)	Training (sessions/wk)	VO2max (ml/kg/min)	VO2max (L/min)	POpeak (W)	SmO2_rest (%)	SmO2_Δ[O2HbMb-HHbMb]-BP (%)	PO_Δ[O2HbMb-HHbMb]-BP (W)	PO_Δ[O2HbMb-HHbMb]-BP (%POpeak)	VO2_Δ[O2HbMb-HHbMb]-BP (L/min)	SmO2_VT1 (%)	PO_VT1 (W)	PO_VT1 (%POpeak)	VO2_VT1 (L/min)	SmO2_VT2 (%)	PO_VT2 (W)	PO_VT2 (%POpeak)	VO2_VT2 (L/min)	SmO2_max (%)	SmO2_occlusion (%)	SmO2_rest (%)	SmO2_50%VO2max (%)	SmO2_75%VO2max (%)	SmO2_100%VO2max (%)	SmO2_occlusion (%)	PO_Δ[O2HbMb-HHbMb]-BP (W)	PO_VT1(W)	PO_VT2 (W)	VO2_Δ[O2HbMb-HHbMb]-BP (L/min)	VO2_VT1(L/min)	VO2_VT2 (L/min)	SmO2_rest retest (%)	SmO2_50%VO2max retest(%)	SmO2_75%VO2maxretest (%)	SmO2_100%VO2maxretest (%)	SmO2_occlusion retest (%)	PO_Δ[O2HbMb-HHbMb]-BP retest (W)	PO_VT1retest (W)	PO_VT2 retest (W)	VO2_Δ[O2HbMb-HHbMb]-BP retest(L/min)	VO2_VT1retest(L/min)
1	CM	23	77	7.9	3.95	5.2	2.6	8	9.625	3	58.9127	4.53628	359	59.6256	32.4451	211.9	0.59	3.39827	32.7878	242.8	0.68	3.5111	25.4672	291.889	0.81	4.18829	22.5313	18.3222	59.6256	51.8716	31.7312	23.3282	18.3222	211.889	242.778	291.889	3.39827	3.5111	4.18829	57.1456	48.5695	35.334	25.1315	20.1402	286.333	245.222	291.889	4.13281	3.75376
2	CF	22	72.5	21.5	10.75	21	10.5	10	15	6.5	49.0951	3.53485	277	67.7626	65.3006	213.4	0.77	2.9423	61.2126	188.9	0.68	2.76935	60.5196	219.278	0.79	3.06809	58.2046	54.7971	67.7626	65.501	63.5008	58.7542	54.7971	213.444	188.944	219.278	2.9423	2.76935	3.06809	66.2639	60.8567	61.0591	58.9833	56.223	210.139	156.278	194.194	3.04016	2.58804
3	CF	32	66	22.5	11.25	14.95	7.475	2.5	7.25	2.75	48.6594	3.21152	257	65.5012	51.9554	133.8	0.52	2.07473	53.7109	178.9	0.7	2.58691	52.5797	202.278	0.79	2.78778	50.6298	41.4283	65.5012	60.5296	56.2171	51.1311	41.4283	133.833	178.944	202.278	2.07473	2.58691	2.78778	66.3049	60.615	56.7017	52.2746	47.5527	188.667	173.111	190.611	2.79415	2.55476
4	CM	23	81	10.8	5.4	6.2	3.1	4	10.375	2	65.8947	5.33747	392	55.2272	34.8969	321.6	0.82	4.66606	45.4911	233.8	0.6	3.71155	34.6109	330.222	0.84	4.90123	34.575	31.363	55.2272	55.2666	41.6779	35.4639	31.363	321.556	233.778	330.222	4.66606	3.71155	4.90123	57.1109	50.389	40.8109	31.4248	26.3328	315.333	210.222	330.222	4.62108	3.7041
5	CM	26	85	16	8	8.1	4.05	4	6	2	50.6778	4.31775	329	64.5377	48.5833	181	0.55	3.00016	46.7358	215.2	0.65	3.33848	48.6336	261.889	0.8	3.87736	46.3977	42.4188	64.5377	57.8985	47.5629	48.6674	42.4188	181	215.222	261.889	3.00016	3.33848	3.87736	56.7778	46.5827	36.6861	33.6801	29.9802	181	241.889	261.889	2.99209	3.66163
6	CM	25	79	13.1	6.55	8.5	4.25	1	11	3	54.7921	4.32857	324	55.9931	28.9048	184.9	0.57	2.88034	28.9679	214.4	0.66	3.17013	27.5342	255.111	0.79	3.68093	26.8381	21.2506	55.9931	41.9362	29.0207	27.4019	21.2506	184.889	214.444	255.111	2.88034	3.17013	3.68093	60.3798	37.6162	23.5702	24.0327	21.06	217.111	201.111	249.333	3.35475	3.00975
7	CM	25	79	9.15	4.575	6.4	3.2	8	18.75	6.5	66.1861	5.2287	380	53.0081	22.8869	190	0.5	3.09148	33.5817	273.3	0.72	4.05695	27.3928	296.889	0.78	4.34655	21.9619	18.1338	53.0081	49.4291	37.0548	22.0077	18.1338	190	273.333	296.889	3.09148	4.05695	4.34655	55.4441	50.2553	37.425	18.8142	15.8793	204.222	266.444	292.667	3.24473	4.17712
8	CF	19	63	25	12.5	20.2	10.1	3	10	5	50.0295	3.15186	222	66.4827	58.0078	113.3	0.51	2.12171	56.6826	137.7	0.62	2.39417	54.9673	167.667	0.76	2.65815	54.3561	52.5805	66.4827	62.5547	57.0736	54.5167	52.5805	113.333	137.667	167.667	2.12171	2.39417	2.65815	60.8787	57.1962	54.2972	53.2021	50.8365	138	131.667	167.667	2.32739	2.27147
9	CM	18	73	9.43	4.715	7.6	3.8	5	15	6	70.1198	5.11874	377	57.2165	31.4513	230	0.61	3.54296	29.2736	222.8	0.59	3.32563	27.4694	287.722	0.76	3.97504	26.6698	25.2954	57.2165	39.4198	28.0398	26.776	NaN	229.972	222.778	287.722	3.54296	3.32563	3.97504	55.0227	38.2981	27.1653	26.8929	NaN	239.306	219.472	279.944	3.4571	3.14622
10	CF	23	63	24.4	12.2	18.2	9.1	3	11.5	4	57.0541	3.59441	273	61.8227	53.2354	142	0.52	2.38224	53.1523	192.7	0.71	2.96307	52.8825	227.667	0.83	3.29124	52.6305	48.8564	61.8227	59.5465	52.8311	53.22	48.8564	142	192.667	227.667	2.38224	2.96307	3.29124	64.6695	61.6751	57.4314	54.1588	47.7574	156.333	192.667	235.167	2.37338	2.85339
11	CF	22	64.5	23.5	11.75	14.75	7.375	12	9.5	4.5	52.8734	3.41033	253	63.1543	54.548	157	0.62	2.44314	56.115	171.5	0.68	2.7642	54.5805	197.667	0.78	2.96643	52.8271	50.1728	63.1543	61.2146	57.6313	53.4281	50.1728	157	171.5	197.667	2.44314	2.7642	2.96643	60.7721	59.4778	57.1507	53.3016	50.2131	174.833	165.833	197.667	2.59185	2.55412
12	CF	28	63	24.4	12.2	18.3	9.15	6	6.5	2.5	49.9899	3.14936	224	55.2809	54.635	141.2	0.63	2.41306	53.6721	136.5	0.61	2.37451	53.3493	192.667	0.86	2.89602	53.0116	49.6849	55.2809	56.4434	53.7647	53.2377	49.6849	141.167	136.5	192.667	2.41306	2.37451	2.89602	58.0361	57.9648	55.1954	53.8565	50.6087	140.833	131.667	186	2.32535	2.21238
13	CM	20	74	9.9	4.95	7.2	3.6	7.5	9.5	4	53.6645	3.97117	288	55.213	30.6758	201.8	0.7	3.20615	30.5529	187.8	0.65	3.0376	28.4215	223.944	0.78	3.38824	28.3842	21.8712	55.213	43.1807	32.3619	30.3288	21.8712	201.778	187.778	223.944	3.20615	3.0376	3.38824	56.5091	48.5072	34.6652	30.4163	25.5513	197.111	187.972	229.778	3.12408	2.8891
14	CM	23	75	5.05	2.525	3.95	1.975	0.5	9.5	3.5	63.1554	4.73665	361	57.7364	17.1353	216.8	0.6	3.25409	22.1002	253.1	0.7	3.73753	17.4242	279.944	0.78	4.00762	15.9179	19.6974	57.7364	46.0889	23.5692	18.8988	19.6974	216.75	253.111	279.944	3.25409	3.73753	4.00762	55.7719	42.1092	33.7412	22.0563	20.402	157.833	235.222	281.111	2.72719	3.55609
15	CM	23	79	17.7	8.85	8.2	4.1	5	11	3.75	53.5922	4.23379	323	57.2883	35.2817	255.3	0.79	3.68404	42.1911	183.6	0.57	2.92647	41.2335	206.444	0.64	3.10685	33.1175	NaN	57.2883	53.4515	42.0254	33.4273	NaN	255.333	183.556	206.444	3.68404	2.92647	3.10685	64.1868	55.7554	41.5767	33.2094	NaN	252.444	169.333	210.222	3.6291	2.88316
16	CF	27	59.5	19.45	9.725	14	7	9	9	4.5	57.896	3.44481	255	65.4613	54.9487	132.7	0.52	2.38602	54.7898	151.3	0.59	2.53182	52.7168	187.667	0.74	2.86374	50.1388	NaN	65.4613	60.7943	54.3615	50.5221	NaN	132.667	151.333	187.667	2.38602	2.53182	2.86374	66.5552	62.1233	55.9843	53.7327	NaN	164.833	159.167	195.333	2.52214	2.49795
17	CM	28	90	6.7	3.35	5.4	2.7	5	8.75	3.5	62.9645	5.6668	427	54.5049	34.6553	307.5	0.72	4.55851	26.5117	289	0.68	4.35223	22.7744	331	0.78	4.87347	3.16193	NaN	54.5049	46.2661	33.5492	11.46	NaN	307.5	289	331	4.55851	4.35223	4.87347	55.7662	46.3008	30.1672	12.4318	NaN	311.75	291.25	334	4.58887	4.34003
18	CF	22	62	21.3	10.65	15.2	7.6	10	10	5	61.649	3.82224	267	65.285	57.4143	149.7	0.56	2.4499	56.1249	163.8	0.61	2.62701	55.6073	192.333	0.72	3.01357	53.0825	47.4748	65.285	62.6779	56.0618	53.5846	47.4748	149.667	163.833	192.333	2.4499	2.62701	3.01357	60.9246	58.7116	53.2697	52.9119	48.2083	196.5	167.5	200.167	2.81394	2.57581
19	CF	20	66	28.7	14.35	23.15	11.575	4	2	3	51.6482	3.40878	266	65.6817	63.1377	186.3	0.7	2.81466	61.5358	175.1	0.66	2.66307	57.6578	219.778	0.83	3.131	54.5936	50.8818	65.6817	64.0946	62.9872	55.6506	50.8818	186.333	175.056	219.778	2.81466	2.66307	3.131	61.82	61.9313	58.1938	54.2842	49.0283	195.083	177.972	219.778	2.9053	2.73836
20	CF	29	56.5	12.4	6.2	9	4.5	3	15.5	5	56.6569	3.20111	227	57.9604	44.6686	190.8	0.84	2.82435	47.6913	151.2	0.67	2.42808	44.6555	187.667	0.83	2.79707	43.6589	40.2525	57.9604	55.566	49.324	43.9136	40.2525	190.833	151.167	187.667	2.82435	2.42808	2.79707	53.6373	53.5399	48.1738	44.1604	39.6337	136.833	157.5	196.167	2.30642	2.62882
21	RM	23	79.5	11.6	5.8	7.9	3.95	NaN	2	2	52.0041	4.16033	293	62.2171	40.3769	172.9	0.59	2.82685	40.1483	176.9	0.6	3.10304	38.2464	224.222	0.77	3.49285	37.8684	28.7226
22	EM	24	89	12.6	6.3	6.6	3.3	NaN	10	7	51.8646	4.61595	353	62.862	34.8487	204.8	0.58	2.90049	34.8866	252.3	0.71	3.37377	34.8003	296.5	0.84	3.86994	34.7053	34.075
23	EM	25	91	10.1	5.05	5.1	2.55	NaN	12.5	4	59.6941	5.43216	428	69.3284	53.3482	180	0.42	2.82301	39.9217	289	0.68	4.23663	32.4264	359	0.84	5.03938	24.4307	14.6392
24	RM	22	97	17.1	8.55	23.3	11.65	NaN	4	2	43.5253	4.22195	337	70.1589	61.5005	145	0.43	2.40202	61.2476	211.9	0.63	3.08274	59.9067	261.944	0.78	3.4737	58.0761	52.2148
25	RM	22	89	16.5	8.25	17.6	8.8	NaN	1.5	1	47.4985	4.20362	315	73.8921	57.8589	208	0.66	3.1442	61.1605	191.5	0.61	2.90858	59.0036	231.5	0.73	3.37045	55.0152	51.2533
26	EM	23	78	6.9	3.45	5.3	2.65	NaN	7.5	4	63.3476	4.94111	364	53.2873	31.8889	196.8	0.54	2.8758	23.8283	248.6	0.68	3.67981	18.2001	306.333	0.84	4.22223	12.8484	6.1432
27	EM	23	81	10.1	5.05	6	3	NaN	10	3.5	64.3019	5.20845	360	55.921	30.975	309.8	0.86	4.73043	34.0785	260.2	0.72	4.12771	30.9681	295.556	0.82	4.62439	30.8804	24.2893
28	RM	26	72	16.6	8.3	7.6	3.8	NaN	0	0	51.4106	3.70157	238	66.032	39.3258	166.8	0.7	2.80943	44.8591	128.3	0.54	2.40743	38.5489	167.361	0.7	2.83824	35.0999	25.393
29	EM	25	81	6.2	3.1	7	3.5	NaN	6.5	4	65.1999	5.28119	400	59.5479	52.3411	244	0.61	3.31698	39.1014	300.2	0.75	4.01278	33.3853	333.556	0.83	4.34604	29.5502	19.3006
30	EM	20	74	10.2	5.1	7.4	3.7	NaN	10	5	57.743	4.27299	320	59.259	37.1499	160.2	0.5	2.79485	40.2306	200.6	0.63	3.42415	36.8572	238.528	0.75	3.69298	31.4156	27.3408
31	EM	22	85	10	5	5.7	2.85	NaN	15	5.5	58.3239	4.95754	378	62.1804	37.0688	227	0.6	3.39468	30.006	258.6	0.68	3.62998	28.0286	328.556	0.87	4.47719	24.0008	13.5362
32	RM	21	69.5	5.9	2.95	4.2	2.1	NaN	2.5	2	58.2805	4.0505	280	60.1928	27.6214	210	0.75	3.12347	32.3206	165.3	0.59	2.66741	27.0558	213.111	0.76	3.18587	25.8648	13.2686
33	EM	22	82	16.1	8.05	12.2	6.1	NaN	7.5	6	57.4302	4.70927	305	69.6021	51.7092	177	0.58	3.21242	55.0902	211.9	0.69	3.65126	51.9067	255.222	0.84	4.14847	49.4194	43.8308
34	EM	20	72	7.1	3.55	6.8	3.4	NaN	10	9	69.2066	4.98287	367	60.1912	33.6002	183.5	0.5	2.70702	33.8084	258.9	0.71	3.59505	31.0665	308.139	0.84	4.33423	26.2185	18.4049
35	EM	25	85	19.6	9.8	10.3	5.15	NaN	7.5	4	54.5052	4.63295	352	63.4508	56.7263	250.1	0.71	3.65746	53.5161	248.6	0.71	3.6348	49.4939	305.222	0.87	4.24798	48.1763	41.5248
36	RM	24	96	26.6	13.3	15.1	7.55	NaN	2.5	1	40.369	3.87543	295	69.7657	57.2864	221.4	0.75	3.24155	59.8529	153.6	0.52	2.56831	57.1203	245.278	0.83	3.42358	57.1113	47.5509
37	RM	22	76	13.2	6.6	8.9	4.45	NaN	2	2	51.398	3.90625	322	65.0879	61.6238	190.1	0.59	2.93488	57.8652	201.9	0.63	3.04711	53.2644	245	0.76	3.48868	50.8363	38.8181
38	RM	25	78	12.2	6.1	9.1	4.55	NaN	4.5	4	46.0955	3.59545	248	63.9248	40.7682	136.6	0.55	2.26558	41.2958	148.6	0.6	2.46398	40.5787	177.222	0.71	2.77935	39.9579	29.1237
39	EM	28	68	6.2	3.1	4.4	2.2	NaN	0	0	67.5376	4.59256	322	57.7024	9.3022	157.9	0.49	2.65038	2.9141	219.8	0.68	3.28009	1.4123	275.194	0.85	3.92304	0.459707	NaN
40	RM	23	74	11.3	5.65	7.1	3.55	NaN	4	3	47.3968	3.50736	250	63.7238	31.9658	145.2	0.58	2.72131	46.7184	142.9	0.57	2.68529	34.7901	191.861	0.77	2.82335	31.9278	24.0339
averages	CM	23.4	79.2	10.573	5.2865	6.675	3.3375	4.8	10.95	3.725	59.996	4.74759	356	57.0351	31.6916	230.08	0.645	3.52821	33.8194	231.58	0.65	3.51677	30.0962	276.506	0.776	4.03456	25.9555	24.794	60.2372	54.6866	45.5173	40.2859	38.0741	193.047	198.169	237.986	3.00671	3.06349	3.49094	59.6989	52.9238	44.93	39.4478	37.463	203.225	194.075	237.19	3.09359	3.0298
	CF	24.4	63.6	22.315	11.1575	16.875	8.4375	6.25	9.625	4.275	53.5551	3.39293	252.1	63.4393	55.7852	156.02	0.619	2.48521	55.4687	164.76	0.653	2.61022	53.9516	199.467	0.793	2.94731	52.3133	48.4588
	EM	23.3636	80.5455	10.4636	5.23182	6.98182	3.49091	NaN	8.77273	4.72727	60.8322	4.87518	359	61.2121	38.9962	208.282	0.580909	3.18759	35.2165	249.882	0.694545	3.69509	31.6859	300.164	0.835455	4.26599	28.3732	24.3085
	RM	23.1111	81.2222	14.5556	7.27778	11.2	5.6	NaN	2.55556	1.88889	48.6643	3.91361	286.444	66.1106	46.4809	177.333	0.622222	2.82992	49.4965	168.989	0.587778	2.77043	45.3905	217.5	0.756667	3.20845	43.5286	34.4865
[truncated: 2 more columns]

## Sheet: graphs
PP	Group	Fig 1	Fig 2				Fig 3
		typical example	PO_Δ[O2HbMb-HHbMb]-BP (W)	PO_VT1 (W)	VO2_Δ[O2HbMb-HHbMb]-BP (L/min)	VO2_VT1 (L/min)	ATT_vl (mm)	SmO2max (%)	SmO2occl (%)	Symmetry max (HHb/O2Hb max)	Symmetry occl (HHb/O2Hb max)
1	CM		211.889	242.778	3.39827	3.5111	2.6	22.5313	18.3222	1.60991	1.70011
2	CF		213.444	188.944	2.9423	2.76935	10.5	58.2046	54.7971	0.0472894	0.0222755
3	CF		133.833	178.944	2.07473	2.58691	7.475	50.6298	41.4283	0.29969	0.340967
4	CM		321.556	233.778	4.66606	3.71155	3.1	34.575	31.363	1.04121	0.856419
5	CM		181	215.222	3.00016	3.33848	4.05	46.3977	42.4188	1.34336	3.24383
6	CM		184.889	214.444	2.88034	3.17013	4.25	26.8381	21.2506	1.26566	1.13836
7	CM		190	273.333	3.09148	4.05695	3.2	21.9619	18.1338	0.887977	0.704203
8	CF		113.333	137.667	2.12171	2.39417	10.1	54.3561	52.5805	0.595582	0.910647
9	CM		229.972	222.778	3.54296	3.32563	3.8	26.6698	25.2954	1.43031	0.63311
10	CF		142	192.667	2.38224	2.96307	9.1	52.6305	48.8564	0.751084	0.49755
11	CF		157	171.5	2.44314	2.7642	7.375	52.8271	50.1728	0.199977	0.201372
12	CF		141.167	136.5	2.41306	2.37451	9.15	53.0116	49.6849	0.286472	0.363839
13	CM		201.778	187.778	3.20615	3.0376	3.6	28.3842	21.8712	0.992658	0.663022
14	CM		216.75	253.111	3.25409	3.73753	1.975	15.9179	19.6974	1.33425	1.35807
15	CM		255.333	183.556	3.68404	2.92647	4.1	33.1175	NaN	1.30776	NaN
16	CF		132.667	151.333	2.38602	2.53182	7	50.1388	NaN	0.74786	NaN
17	CM	x	307.5	289	4.55851	4.35223	2.7	3.16193	NaN	0.912766	NaN
18	CF		149.667	163.833	2.4499	2.62701	7.6	53.0825	47.4748	1.401	1.28918
19	CF		186.333	175.056	2.81466	2.66307	11.575	54.5936	50.8818	0.418421	0.391378
20	CF		190.833	151.167	2.82435	2.42808	4.5	43.6589	40.2525	1.19121	0.689466
21	RM		172.889	176.889	2.82685	3.10304	3.95	37.8684	28.7226	0.935902	0.75719
22	EM		204.75	252.25	2.90049	3.37377	3.3	34.7053	34.075	1.2077	0.716142
23	EM		180	289	2.82301	4.23663	2.55	24.4307	14.6392	1.05016	1.01705
24	RM		145	211.944	2.40202	3.08274	11.65	58.0761	52.2148	0.479512	0.227973
25	RM		208	191.5	3.1442	2.90858	8.8	55.0152	51.2533	0.732864	0.635225
26	EM		196.778	248.556	2.8758	3.67981	2.65	12.8484	6.1432	1.28295	0.944913
27	EM		309.778	260.222	4.73043	4.12771	3	30.8804	24.2893	1.09807	0.908131
28	RM		166.778	128.278	2.80943	2.40743	3.8	35.0999	25.393	1.49487	1.00603
29	EM		244	300.222	3.31698	4.01278	3.5	29.5502	19.3006	1.85556	1.30215
30	EM		160.167	200.611	2.79485	3.42415	3.7	31.4156	27.3408	1.76839	1.09075
31	EM		227	258.556	3.39468	3.62998	2.85	24.0008	13.5362	1.3284	0.917236
32	RM		210	165.278	3.12347	2.66741	2.1	25.8648	13.2686	3.883	2.13767
33	EM		177	211.889	3.21242	3.65126	6.1	49.4194	43.8308	0.512451	0.659118
34	EM		183.5	258.944	2.70702	3.59505	3.4	26.2185	18.4049	1.06344	0.750881
35	EM		250.111	248.556	3.65746	3.6348	5.15	48.1763	41.5248	0.583154	0.42283
36	RM		221.389	153.611	3.24155	2.56831	7.55	57.1113	47.5509	0.658031	0.686655
37	RM		190.111	201.889	2.93488	3.04711	4.45	50.8363	38.8181	1.03809	0.806306
38	RM		136.556	148.556	2.26558	2.46398	4.55	39.9579	29.1237	1.22244	1.08455
39	EM		157.944	219.778	2.65038	3.28009	2.2	0.459707	NaN	1.81258	NaN
40	RM		145.194	142.861	2.72131	2.68529	3.55	31.9278	24.0339	1.92073	0.951295
averages	CM		230.067	231.578	3.52821	3.51677	3.3375	25.9555	24.794	1.21259	1.28714
	CF		156.028	164.761	2.48521	2.61022	8.4375	52.3133	48.4588	0.593858	0.522964
	EM		208.275	249.871	3.18759	3.69509	3.49091	28.3732	24.3085	1.23299	0.87292
	RM		177.324	168.978	2.82992	2.77043	5.6	43.5286	34.4865	1.37394	0.921432

## Sheet: text
PP	Group	Fitting Δ[O2HbMb-HHbMb]-BP		Thresholds (%max)
		Δ[O2HbMb-HHbMb]-BP_r2	Δ[O2HbMb-HHbMb]-BP_r2 retest	PO_VT2 (W)	VO2_VT2 (L/min)	PO_Δ[O2HbMb-HHbMb]-BP (%)	PO_VT1 (%)	PO_VT2 (%)	VO2_Δ[O2HbMb-HHbMb]-BP (%)	VO2_VT1 (%)	VO2_VT2 (%)
1	CM	0.978879	0.978807	291.889	4.18829	0.59022	0.676261	0.813061	0.749132	0.774004	0.923288
2	CF	0.935699	0.894784	219.278	3.06809	0.770558	0.68211	0.791617	0.832368	0.783443	0.867955
3	CF	0.981394	0.980829	202.278	2.78778	0.520752	0.696282	0.787073	0.646027	0.80551	0.868056
4	CM	0.977816	0.987893	330.222	4.90123	0.820295	0.596372	0.842404	0.874209	0.695377	0.91827
5	CM	0.972964	0.95385	261.889	3.87736	0.550152	0.654171	0.796015	0.694844	0.773199	0.898007
6	CM	0.952178	0.89519	255.111	3.68093	0.570645	0.661866	0.78738	0.665424	0.732373	0.85038
7	CM	0.967187	0.956103	296.889	4.34655	0.5	0.719298	0.781287	0.591253	0.7759	0.831288
8	CF	0.968118	0.917727	167.667	2.65815	0.510511	0.62012	0.755255	0.673163	0.759608	0.843362
9	CM	0.946841	0.976683	287.722	3.97504	0.610006	0.590922	0.763189	0.692154	0.649697	0.776566
10	CF	0.911198	0.956101	227.667	3.29124	0.520147	0.705739	0.833944	0.662762	0.824356	0.915656
11	CF	0.957436	0.955705	197.667	2.96643	0.620553	0.677866	0.781291	0.716394	0.810537	0.869837
12	CF	0.935306	0.931532	192.667	2.89602	0.630208	0.609375	0.860119	0.766206	0.753964	0.919559
13	CM	0.934998	0.958557	223.944	3.38824	0.700617	0.652006	0.777585	0.807355	0.764912	0.853208
14	CM	0.98071	0.976661	279.944	4.00762	0.600416	0.701139	0.775469	0.687003	0.789066	0.846088
15	CM	0.979875	0.970585	206.444	3.10685	0.790506	0.568283	0.639147	0.870153	0.691219	0.733824
16	CF	0.953974	0.979193	187.667	2.86374	0.520261	0.593464	0.735948	0.692641	0.734967	0.831319
17	CM	0.974725	0.979489	331	4.87347	0.720141	0.676815	0.775176	0.804423	0.768022	0.860003
18	CF	0.968308	0.897275	192.333	3.01357	0.560549	0.613608	0.72035	0.640961	0.687296	0.788432
19	CF	0.968352	0.95237	219.778	3.131	0.700501	0.658104	0.826232	0.82571	0.781239	0.91851
20	CF	0.971568	0.94362	187.667	2.79707	0.840675	0.665932	0.826725	0.882304	0.758512	0.87378
21	RM	0.958518		224.222	3.49285	0.590064	0.603716	0.765264	0.679477	0.745862	0.83956
22	EM	0.926913		296.5	3.86994	0.580028	0.714589	0.839943	0.628362	0.730893	0.838384
23	EM	0.992839		359	5.03938	0.420561	0.675234	0.838785	0.519684	0.779916	0.927693
24	RM	0.961692		261.944	3.4737	0.430267	0.628915	0.777283	0.568937	0.730169	0.822771
25	RM	0.985385		231.5	3.37045	0.660317	0.607937	0.734921	0.747975	0.691923	0.801797
26	EM	0.98832		306.333	4.22223	0.540598	0.682845	0.841575	0.582014	0.744734	0.85451
27	EM	0.988777		295.556	4.62439	0.860494	0.72284	0.820988	0.908222	0.792503	0.887863
28	RM	0.962884		167.361	2.83824	0.700747	0.538982	0.703198	0.758983	0.65038	0.766769
29	EM	0.988571		333.556	4.34604	0.61	0.750556	0.833889	0.628074	0.759826	0.822928
30	EM	0.990436		238.528	3.69298	0.500521	0.62691	0.745399	0.654074	0.801348	0.864263
31	EM	0.975356		328.556	4.47719	0.600529	0.684009	0.869195	0.684751	0.732215	0.903108
32	RM	0.967829		213.111	3.18587	0.75	0.590278	0.761111	0.771133	0.65854	0.786537
33	EM	0.978886		255.222	4.14847	0.580328	0.694718	0.836794	0.682149	0.775333	0.880916
34	EM	0.973031		308.139	4.33423	0.5	0.705571	0.839616	0.543264	0.721481	0.869827
35	EM	0.986771		305.222	4.24798	0.710543	0.706124	0.867109	0.789446	0.784555	0.916908
36	RM	0.967583		245.278	3.42358	0.750471	0.520716	0.83145	0.836436	0.662717	0.883406
37	RM	0.982084		245	3.48868	0.590407	0.626984	0.76087	0.75133	0.78006	0.893103
38	RM	0.905615		177.222	2.77935	0.550627	0.599014	0.714606	0.630125	0.685306	0.773021
39	EM	0.981276		275.194	3.92304	0.490511	0.68254	0.854641	0.577102	0.714219	0.854218
40	RM	0.96474		191.861	2.82335	0.580778	0.571444	0.767444	0.775886	0.765616	0.804977
averages	CM	0.966617	0.963382	276.506	4.03456	0.6453	0.649713	0.775071	0.743595	0.741377	0.849092
	CF	0.955135	0.940914	199.467	2.94731	0.619472	0.65226	0.791855	0.733854	0.769943	0.869646
	EM	0.979198		300.164	4.26599	0.581283	0.695085	0.835267	0.654286	0.757911	0.874601
	RM	0.961814		217.5	3.20845	0.622631	0.587554	0.75735	0.724476	0.707842	0.819104
		0.966126
		0.0211441
